# Supplementary material for: Next Generation CD44v6-Specific CAR-NK Cells Effective against Triple Negative Breast Cancer
Source: Int J Mol Sci. 2023 May 20;24(10):9038. doi: 10.3390/ijms24109038 (PMC10218876; doi:10.3390/ijms24109038)
Supplement: Supplementary file 1 [file ijms-24-09038-s001.zip]

Archive with 1 entries (1 files):
- ijms-2341370-supplementary.pdf
